# Supplementary material for: Systematic Review of Micro-RNA Expression in Pre-Eclampsia Identifies a Number of Common Pathways Associated with the Disease
Source: PLoS One. 2016 Aug 16;11(8):e0160808. doi: 10.1371/journal.pone.0160808 (PMC4986940; doi:10.1371/journal.pone.0160808)
Supplement: S1 File — (XLSM) [file pone.0160808.s001.xlsm]

## Sheet: ScreenExactAllAll
microRNA	Validated?	Candidate?	Cited	Valided Targets	Studies
223	Yes	Yes	9	GZMB, STAT3, E2F1, FOXO1	Betoni et al., 2013, Choi et al., 2013, Guo et al., 2011, Li et al., 2013, Mayor-Lynn et al., 2011, Xu et al., 2014, Yang et al., 2011, Zhao et al., 2014, Zhu et al., 2009
210	Yes	Yes	9	HSD17B1, ISCU, EFNA3, HOXA9	Enquobahrie et al., 2011, Ishibashi et al., 2012, Jiang et al., 2015, Pineles et al., 2007, Ura et al., 2014, Weedon-Fekjær al., 2014, Xu et al., 2014, Zhang et al., 2015, Zhu et al., 2009
518b	Yes	Yes	6	RAP1B, FOXN1	Guo et al., 2011, Li et al., 2013, Mayor-Lynn et al., 2011, Ura et al., 2014, Xu et al., 2014, Zhu et al., 2009
181a	Yes	Yes	6	(5p) BIRC6, (3p) CBX5	Hu et al., 2009, Jiang et al., 2015, Wu et al., 2012, Xu et al., 2014, Zhang et al., 2015, Zhu et al., 2009
584	Yes	No	5	(5p) KPNB1, PURB, CUL2	Enquobahrie et al., 2011, Jiang et al., 2015, Xu et al., 2014, Zhang et al., 2015, Zhu et al., 2009
517c	Yes	Yes	5	Pyk2, (3p) NFIB	Guo et al., 2011, Ishibashi et al., 2012, Li et al., 2013, Yang et al., 2011, Yang et al., 2015
16	Yes	Yes	5	BLC-2, CCNE1	Hu et al., 2009, Wang, Y. et al. 2012, Wu et al., 2012, Zhang et al., 2015, Zhao et al., 2014
18a	Yes	Yes	5	TAOK2, (3p) SRF (5p) INADL	Ishibashi et al., 2012, Li et al., 2013, Xu et al., 2014, Yang et al., 2015, Zhu et al., 2009
363	Yes	Yes	4	(3p) CDKN1A	Betoni et al., 2013, Xu et al., 2014, Zhang et al., 2015, Zhu et al., 2009
126*	No	No	4	(5p) SLC45A3, MYC	Guo et al., 2011, Ishibashi et al., 2012, Yang et al., 2015, Zhu et al., 2009
130a	No	No	4		Guo et al., 2011, Li et al., 2013, Wu et al., 2012, Yang et al., 2015
29a	Yes	Yes	4		Guo et al., 2011, Li et al., 2013, Yang et al., 2011, Yang et al., 2015
29b	Yes	Yes	4		Hu et al., 2009, Li et al., 2013, Wang, Y. et al. 2012, Zhao et al., 2014
335	Yes	No	4		Hu et al., 2009, Jiang et al., 2015, Ura et al., 2014, Zhang et al., 2015
126	Yes	Yes	4		Hu et al., 2009, Jiang et al., 2015, Ura et al., 2014, Yang et al., 2015
19a	No	No	4		Ishibashi et al., 2012, Li et al., 2013, Xu et al., 2014, Zhu et al., 2009
182	No	No	4		Jiang et al., 2015, Li et al., 2013, Pineles et al., 2007, Zhang et al., 2015
144	Yes	Yes	4		Li et al., 2013, Ura et al., 2014, Wu et al., 2012, Zhu et al., 2009
101	Yes	No	3		Betoni et al., 2013, Li et al., 2013, Zhu et al., 2009
26b	Yes	No	3		Choi et al., 2013, Hu et al., 2009, Li et al., 2013
25	Yes	No	3		Choi et al., 2013, Li et al., 2013, Ura et al., 2014
204	No	No	3		Choi et al., 2013, Ura et al., 2014, Zhu et al., 2009
21	No	No	3		Choi et al., 2013, Jiang et al., 2015, Li et al., 2013
1	Yes	No	3		Enquobahrie et al., 2011, Zhang et al., 2015, Zhu et al., 2009
125b	No	No	3		Guo et al., 2011, Li et al., 2013, Yang et al., 2011
518e	No	No	3		Guo et al., 2011, Yang et al., 2011, Yang et al., 2015
30d	No	No	3		Guo et al., 2011, Mayor-Lynn et al., 2011, Wu et al., 2012
195	Yes	Yes	3		Hu et al., 2009, Xu et al., 2014, Zhu et al., 2009
27a	No	No	3		Hu et al., 2009, Li et al., 2013, Yang et al., 2015
451	No	No	3		Hu et al., 2009, Ishibashi et al., 2012, Li et al., 2013
214	Yes	Yes	3		Hu et al., 2009, Xu et al., 2014, Zhao et al., 2014
185	No	No	3		Ishibashi et al., 2012, Li et al., 2013, Yang et al., 2011
10b	No	No	3		Ishibashi et al., 2012, Zhao et al., 2014, Zhu et al., 2009
519e*	Yes	Yes	3		Ishibashi et al., 2012, Xu et al., 2014, Zhu et al., 2009
152	Yes	No	3		Jiang et al., 2015, Ura et al., 2014, Zhu et al., 2009
32	No	No	3		Jiang et al., 2015, Ura et al., 2014, Zhu et al., 2009
519d	Yes	Yes	3		Li et al., 2013, Yang et al., 2011, Yang et al., 2015
221	Yes	Yes	3		Li et al., 2013, Wu et al., 2012, Zhao et al., 2014
30a	Yes	No	3		Li et al., 2013, Wang, Y. et al. 2012, Zhao et al., 2014
24	Yes	No	3		Li et al., 2013, Mayor-Lynn et al., 2011, Wu et al., 2012
638	No	No	3		Xu et al., 2014, Zhao et al., 2014, Zhu et al., 2009
542-3p	Yes	No	3		Xu et al., 2014, Yang et al., 2011, Zhu et al., 2009
199b-5p	Yes	Yes	2		Betoni et al., 2013, Zhao et al., 2014
493	No	No	2		Betoni et al., 2013, Mayor-Lynn et al., 2011
140-5p	Yes	No	2		Betoni et al., 2013, Zhao et al., 2014
342-3p	Yes	No	2		Choi et al., 2013, Wu et al., 2012
296-5p	Yes	No	2		Choi et al., 2013, Ura et al., 2014
26a	Yes	No	2		Choi et al., 2013, Wu et al., 2012
34c-5p	No	No	2		Enquobahrie et al., 2011, Wang, W. et al. 2012
141	Yes	Yes	2		Guo et al., 2011, Hu et al., 2009
517a	No	No	2		Guo et al., 2011, Mayor-Lynn et al., 2011
22	No	No	2		Guo et al., 2011, Ishibashi et al., 2012
29c	No	No	2		Guo et al., 2011, Li et al., 2013
149	Yes	Yes	2		Guo et al., 2013, Yang et al., 2015
20b	Yes	Yes	2		Hu et al., 2009, Wang, W. et al. 2012
520g	No	No	2		Hu et al., 2009, Yang et al., 2011
193b	Yes	Yes	2		Ishibashi et al., 2012, Xu et al., 2014
144*	No	No	2		Ishibashi et al., 2012, Li et al., 2013
590-5p	No	No	2		Ishibashi et al., 2012, Zhao et al., 2014
142-3p	No	No	2		Ishibashi et al., 2012, Yang et al., 2015
526b	Yes	Yes	2		Ishibashi et al., 2012, Mayor-Lynn et al., 2011
20a	Yes	Yes	2		Ishibashi et al., 2012, Zhang et al., 2015
146b-5p	No	No	2		Ishibashi et al., 2012, Mayor-Lynn et al., 2011
518c	No	No	2		Ishibashi et al., 2012, Li et al., 2013
224	No	No	2		Ishibashi et al., 2012, Yang et al., 2015
377	Yes	No	2		Jiang et al., 2015, Zhu et al., 2009
517b	No	No	2		Li et al., 2013, Yang et al., 2011
521	No	No	2		Li et al., 2013, Yang et al., 2011
378	No	No	2		Li et al., 2013, Mayor-Lynn et al., 2011
519a	Yes	Yes	2		Li et al., 2013, Yang et al., 2011
520h	Yes	Yes	2		Li et al., 2013, Yang et al., 2011
125a-5p	No	No	2		Li et al., 2013, Yang et al., 2011
515-3p	No	No	2		Li et al., 2013, Xu et al., 2014
424	No	No	2		Li et al., 2013, Zhang et al., 2015
100	Yes	No	2		Li et al., 2013, Zhao et al., 2014
99a	No	No	2		Li et al., 2013, Zhao et al., 2014
145	No	No	2		Li et al., 2013, Wu et al., 2012
19b	Yes	Yes	2		Li et al., 2013, Zhang et al., 2015
15b	No	No	2		Li et al., 2013, Ura et al., 2014
320c	No	No	2		Li et al., 2013, Yang et al., 2011
let-7f	No	No	2		Li et al., 2013, Yang et al., 2011
146a	No	No	2		Mayor-Lynn et al., 2011, Wang, W. et al. 2012
512-3p	No	No	2		Mayor-Lynn et al., 2011, Wang, W. et al. 2012
495	Yes	No	2		Mayor-Lynn et al., 2011, Zhao et al., 2014
376a	No	No	2		Ura et al., 2014, Zhao et al., 2014
151-3p	No	No	2		Wang, W. et al. 2012, Wu et al., 2012
30a-3p	Yes	Yes	2		Xu et al., 2014, Zhu et al., 2009
31	No	No	2		Xu et al., 2014, Zhao et al., 2014
296	Yes	Yes	2		Xu et al., 2014, Zhu et al., 2009
362	No	No	2		Xu et al., 2014, Zhu et al., 2009
218	Yes	Yes	2		Xu et al., 2014, Zhu et al., 2009
590	No	No	2		Xu et al., 2014, Zhu et al., 2009
411	Yes	Yes	2		Xu et al., 2014, Zhu et al., 2009
136	Yes	No	2		Yang et al., 2011, Zhao et al., 2014
18b	Yes	Yes	2		Yang et al., 2015, Zhu et al., 2009
301a	No	No	2		Yang et al., 2015, Zhao et al., 2014
23a*	No	No	1		Akehurst et al., 2015
196b-5p	No	No	1		Akehurst et al., 2015
206-5p	Yes	No	1		Akehurst et al., 2015
502-5p	No	No	1		Akehurst et al., 2015
503-5p	No	No	1		Akehurst et al., 2015
758-3p	No	No	1		Akehurst et al., 2015
7	No	No	1		Betoni et al., 2013
585	No	No	1		Betoni et al., 2013
520f	No	No	1		Betoni et al., 2013
520c-3p	No	No	1		Betoni et al., 2013
196b	Yes	Yes	1		Betoni et al., 2013
128	No	No	1		Betoni et al., 2013
551b	No	No	1		Betoni et al., 2013
92b	Yes	No	1		Choi et al., 2013
197	Yes	No	1		Choi et al., 2013
296-3p	Yes	Yes	1		Choi et al., 2013
198	No	No	1		Choi et al., 2013
202	No	No	1		Choi et al., 2013
191	No	No	1		Choi et al., 2013
95	No	No	1		Choi et al., 2013
328	No	No	1		Enquobahrie et al., 2011
139-5p	No	No	1		Enquobahrie et al., 2011
500	No	No	1		Enquobahrie et al., 2011
1247	No	No	1		Enquobahrie et al., 2011
143	No	No	1		Guo et al., 2011
525	Yes	Yes	1		Guo et al., 2011
194	No	No	1		Guo et al., 2013
222	Yes	Yes	1		Hu et al., 2009
7f	No	No	1		Hu et al., 2009
565	No	No	1		Hu et al., 2009
519b-3p	No	No	1		Hu et al., 2009
450a	No	No	1		Hu et al., 2009
30e	No	No	1		Hu et al., 2009
522	No	No	1		Hu et al., 2009
486-3p	No	No	1		Hu et al., 2009
658	No	No	1		Hu et al., 2009
523-3p	No	No	1		Hu et al., 2009
423-5p	No	No	1		Hu et al., 2009
491-5p	No	No	1		Hu et al., 2009
612	No	No	1		Hu et al., 2009
508-5p	No	No	1		Hu et al., 2009
193b*	Yes	Yes	1		Ishibashi et al., 2012
520a-3p	No	No	1		Ishibashi et al., 2012
518f	No	No	1		Ishibashi et al., 2012
525-5p	Yes	Yes	1		Ishibashi et al., 2012
451a	No	No	1		Jiang et al., 2015
17	Yes	Yes	1		Jiang et al., 2015
516	No	No	1		Jiang et al., 2015
135a	No	No	1		Jiang et al., 2015
96	No	No	1		Jiang et al., 2015
196	No	No	1		Jiang et al., 2015
362-3p	No	No	1		Jiang et al., 2015
10a	No	No	1		Li et al., 2013
114	No	No	1		Li et al., 2013
15b*	No	No	1		Li et al., 2013
519e	No	No	1		Li et al., 2013
299a-5p	No	No	1		Li et al., 2013
23a	No	No	1		Li et al., 2013
23b	No	No	1		Li et al., 2013
34a	Yes	Yes	1		Li et al., 2013
525-3p	No	No	1		Li et al., 2013
199a-5p	No	No	1		Li et al., 2013
512-5p	No	No	1		Li et al., 2013
30b	No	No	1		Li et al., 2013
107	No	No	1		Li et al., 2013
496	No	No	1		Mayor-Lynn et al., 2011
431	No	No	1		Mayor-Lynn et al., 2011
720	No	No	1		Mayor-Lynn et al., 2011
654-3p	No	No	1		Mayor-Lynn et al., 2011
181d	No	No	1		Mayor-Lynn et al., 2011
145*	Yes	Yes	1		Mayor-Lynn et al., 2011
539	No	No	1		Mayor-Lynn et al., 2011
let-7e	No	No	1		Mayor-Lynn et al., 2011
let-7b	No	No	1		Noack et al., 2011
302*	No	No	1		Noack et al., 2011
104	No	No	1		Noack et al., 2011
128a	No	No	1		Noack et al., 2011
182*	Yes	Yes	1		Noack et al., 2011
133b	No	No	1		Noack et al., 2011
1233	Yes	No	1		Ura et al., 2014
650	No	No	1		Ura et al., 2014
520a	Yes	No	1		Ura et al., 2014
215	No	No	1		Ura et al., 2014
193a-3p	No	No	1		Ura et al., 2014
668	No	No	1		Ura et al., 2014
516a-5p	Yes	Yes	1		Wang, W. et al. 2012
2277	No	No	1		Wang, W. et al. 2012
524-3p	No	No	1		Wang, W. et al. 2012
192	No	No	1		Wang, W. et al. 2012
1301	Yes	No	1		Weedon-Fekjær al., 2014
223-3p	Yes	No	1		Weedon-Fekjær al., 2014
224-5p	Yes	No	1		Weedon-Fekjær al., 2014
574-5p	Yes	No	1		Wu et al., 2012
130b	Yes	No	1		Wu et al., 2012
103	Yes	No	1		Wu et al., 2012
425	No	No	1		Wu et al., 2012
151	Yes	Yes	1		Xu et al., 2014
17-3p	Yes	Yes	1		Xu et al., 2014
525*	Yes	Yes	1		Xu et al., 2014
524	Yes	Yes	1		Xu et al., 2014
379	Yes	Yes	1		Xu et al., 2014
let-7f-1-star	No	No	1		Yang et al., 2011
let-7a-star	No	No	1		Yang et al., 2011
1260	No	No	1		Yang et al., 2011
let-7d	No	No	1		Yang et al., 2011
1272	No	No	1		Yang et al., 2011
135b	No	No	1		Yang et al., 2015
188-5p	No	No	1		Yang et al., 2015
203	No	No	1		Yang et al., 2015
205	No	No	1		Yang et al., 2015
518-3p	No	No	1		Yang et al., 2015
93	No	No	1		Yang et al., 2015
125b-1-3p	Yes	Yes	1		Zhang et al., 2015
355	No	No	1		Zhang et al., 2015
1469	No	No	1		Zhang et al., 2015
29a-3p	No	No	1		Zhang et al., 2015
200c	No	No	1		Zhang et al., 2015
744	No	No	1		Zhang et al., 2015
1826	No	No	1		Zhang et al., 2015
140-3p	No	No	1		Zhao et al., 2014
494	Yes	No	1		Zhao et al., 2014
376c	Yes	Yes	1		Zhao et al., 2014
4324	No	No	1		Zhao et al., 2014
324-5p	No	No	1		Zhao et al., 2014
127-3p	No	No	1		Zhao et al., 2014
148a	No	No	1		Zhao et al., 2014
4270	No	No	1		Zhao et al., 2014
1225-5p	No	No	1		Zhao et al., 2014
1207	Yes	No	1		Zhao et al., 2014
1202	No	No	1		Zhao et al., 2014
2861	No	No	1		Zhao et al., 2014
483-5p	No	No	1		Zhao et al., 2014
575	No	No	1		Zhao et al., 2014
4327	No	No	1		Zhao et al., 2014
4298	No	No	1		Zhao et al., 2014
3679-5p	No	No	1		Zhao et al., 2014
1915	No	No	1		Zhao et al., 2014
132	No	No	1		Zhao et al., 2014
4281	No	No	1		Zhao et al., 2014
517*	Yes	Yes	1		Zhu et al., 2009
154*	No	No	1		Zhu et al., 2009
625	No	No	1		Zhu et al., 2009
150	No	No	1		Zhu et al., 2009
450	No	No	1		Zhu et al., 2009
374	No	No	1		Zhu et al., 2009

## Sheet: ScreenBaseAllAll
microRNA	Cited	Studies (specific miRs discovered by study)
518	14	Guo et al., 2011 <518e,518b,518e> Ishibashi et al., 2012 <518f,518c> Li et al., 2013 <518c,518b> Mayor-Lynn et al., 2011 <518b> Ura et al., 2014 <518b> Xu et al., 2014 <518b> Yang et al., 2011 <518e> Yang et al., 2015 <518-3p,518e> Zhu et al., 2009 <518b>
29	12	Guo et al., 2011 <29a,29a,29c> Hu et al., 2009 <29b> Li et al., 2013 <29a,29c,29b> Wang, Y. et al. 2012 <29b> Yang et al., 2011 <29a> Yang et al., 2015 <29a> Zhang et al., 2015 <29a-3p> Zhao et al., 2014 <29b>
223	10	Betoni et al., 2013 <223> Choi et al., 2013 <223> Guo et al., 2011 <223> Li et al., 2013 <223> Mayor-Lynn et al., 2011 <223> Weedon-Fekjær al., 2014 <223-3p> Xu et al., 2014 <223> Yang et al., 2011 <223> Zhao et al., 2014 <223> Zhu et al., 2009 <223>
517	10	Guo et al., 2011 <517a,517c> Ishibashi et al., 2012 <517c> Li et al., 2013 <517b,517c> Mayor-Lynn et al., 2011 <517a> Yang et al., 2011 <517c,517b> Yang et al., 2015 <517c> Zhu et al., 2009 <517*>
30	10	Guo et al., 2011 <30d> Hu et al., 2009 <30e> Li et al., 2013 <30a,30b> Mayor-Lynn et al., 2011 <30d> Wang, Y. et al. 2012 <30a> Wu et al., 2012 <30d> Xu et al., 2014 <30a-3p> Zhao et al., 2014 <30a> Zhu et al., 2009 <30a-3p>
519	10	Hu et al., 2009 <519b-3p> Ishibashi et al., 2012 <519e*> Li et al., 2013 <519d,519a,519e> Xu et al., 2014 <519e*> Yang et al., 2011 <519d,519a> Yang et al., 2015 <519d> Zhu et al., 2009 <519e*>
210	9	Enquobahrie et al., 2011 <210> Ishibashi et al., 2012 <210> Jiang et al., 2015 <210> Pineles et al., 2007 <210> Ura et al., 2014 <210> Weedon-Fekjær al., 2014 <210> Xu et al., 2014 <210> Zhang et al., 2015 <210> Zhu et al., 2009 <210>
520	8	Betoni et al., 2013 <520f,520c-3p> Hu et al., 2009 <520g> Ishibashi et al., 2012 <520a-3p> Li et al., 2013 <520h> Ura et al., 2014 <520a> Yang et al., 2011 <520h,520g>
126	8	Guo et al., 2011 <126*> Hu et al., 2009 <126> Ishibashi et al., 2012 <126*> Jiang et al., 2015 <126> Ura et al., 2014 <126> Yang et al., 2015 <126,126*> Zhu et al., 2009 <126*>
181	7	Hu et al., 2009 <181a> Jiang et al., 2015 <181a> Mayor-Lynn et al., 2011 <181d> Wu et al., 2012 <181a> Xu et al., 2014 <181a> Zhang et al., 2015 <181a> Zhu et al., 2009 <181a>
18	7	Ishibashi et al., 2012 <18a> Li et al., 2013 <18a> Xu et al., 2014 <18a> Yang et al., 2015 <18a,18b> Zhu et al., 2009 <18a,18b>
19	7	Ishibashi et al., 2012 <19a> Li et al., 2013 <19a,19a,19b> Xu et al., 2014 <19a> Zhang et al., 2015 <19b> Zhu et al., 2009 <19a>
let-7	7	Li et al., 2013 <Let-7f> Mayor-Lynn et al., 2011 <let-7e> Noack et al., 2011 <Let-7b> Yang et al., 2011 <let-7f-1-star, let-7a-star, let-7f, let-7d>
125	6	Guo et al., 2011 <125b> Li et al., 2013 <125b,125a-5p> Yang et al., 2011 <125b,125a-5p> Zhang et al., 2015 <125b-1-3p>
144	6	Ishibashi et al., 2012 <144*> Li et al., 2013 <144*,144> Ura et al., 2014 <144> Wu et al., 2012 <144> Zhu et al., 2009 <144>
182	6	Jiang et al., 2015 <182,182> Li et al., 2013 <182> Noack et al., 2011 <182*> Pineles et al., 2007 <182> Zhang et al., 2015 <182>
296	5	Choi et al., 2013 <296-5p,296-3p> Ura et al., 2014 <296-5p> Xu et al., 2014 <296> Zhu et al., 2009 <296>
26	5	Choi et al., 2013 <26b,26a> Hu et al., 2009 <26b> Li et al., 2013 <26b> Wu et al., 2012 <26a>
584	5	Enquobahrie et al., 2011 <584> Jiang et al., 2015 <584> Xu et al., 2014 <584> Zhang et al., 2015 <584> Zhu et al., 2009 <584>
130	5	Guo et al., 2011 <130a> Li et al., 2013 <130a> Wu et al., 2012 <130a,130b> Yang et al., 2015 <130a>
16	5	Hu et al., 2009 <16> Wang, Y. et al. 2012 <16> Wu et al., 2012 <16> Zhang et al., 2015 <16> Zhao et al., 2014 <16>
363	4	Betoni et al., 2013 <363> Xu et al., 2014 <363> Zhang et al., 2015 <363> Zhu et al., 2009 <363>
204	4	Choi et al., 2013 <204> Ura et al., 2014 <204,204> Zhu et al., 2009 <204>
525	4	Guo et al., 2011 <525> Ishibashi et al., 2012 <525-5p> Li et al., 2013 <525-3p> Xu et al., 2014 <525*>
335	4	Hu et al., 2009 <335> Jiang et al., 2015 <335> Ura et al., 2014 <335> Zhang et al., 2015 <335>
20	4	Hu et al., 2009 <20b> Ishibashi et al., 2012 <20a> Wang, W. et al. 2012 <20b> Zhang et al., 2015 <20a>
451	4	Hu et al., 2009 <451> Ishibashi et al., 2012 <451> Jiang et al., 2015 <451a> Li et al., 2013 <451>
193	4	Ishibashi et al., 2012 <193b,193b*> Ura et al., 2014 <193a-3p> Xu et al., 2014 <193b>
590	4	Ishibashi et al., 2012 <590-5p> Xu et al., 2014 <590> Zhao et al., 2014 <590-5p> Zhu et al., 2009 <590>
10	4	Ishibashi et al., 2012 <10b> Li et al., 2013 <10a> Zhao et al., 2014 <10b> Zhu et al., 2009 <10b>
146	4	Ishibashi et al., 2012 <146b-5p> Mayor-Lynn et al., 2011 <146a,146b-5p> Wang, W. et al. 2012 <146a>
376	4	Ura et al., 2014 <376a> Zhao et al., 2014 <376a,376c,376a>
23	3	Akehurst et al., 2015 <23a*> Li et al., 2013 <23a,23b>
196	3	Akehurst et al., 2015 <196b-5p> Betoni et al., 2013 <196b> Jiang et al., 2015 <196>
199	3	Betoni et al., 2013 <199b-5p> Li et al., 2013 <199a-5p> Zhao et al., 2014 <199b-5p>
140	3	Betoni et al., 2013 <140-5p> Zhao et al., 2014 <140-3p,140-5p>
101	3	Betoni et al., 2013 <101> Li et al., 2013 <101> Zhu et al., 2009 <101>
25	3	Choi et al., 2013 <25> Li et al., 2013 <25> Ura et al., 2014 <25>
21	3	Choi et al., 2013 <21> Jiang et al., 2015 <21> Li et al., 2013 <21>
34	3	Enquobahrie et al., 2011 <34c-5p> Li et al., 2013 <34a> Wang, W. et al. 2012 <34c-5p>
1	3	Enquobahrie et al., 2011 <1> Zhang et al., 2015 <1> Zhu et al., 2009 <1>
195	3	Hu et al., 2009 <195> Xu et al., 2014 <195> Zhu et al., 2009 <195>
27	3	Hu et al., 2009 <27a> Li et al., 2013 <27a> Yang et al., 2015 <27a>
214	3	Hu et al., 2009 <214> Xu et al., 2014 <214> Zhao et al., 2014 <214>
185	3	Ishibashi et al., 2012 <185> Li et al., 2013 <185> Yang et al., 2011 <185>
224	3	Ishibashi et al., 2012 <224> Weedon-Fekjær al., 2014 <224-5p> Yang et al., 2015 <224>
152	3	Jiang et al., 2015 <152> Ura et al., 2014 <152> Zhu et al., 2009 <152>
32	3	Jiang et al., 2015 <32> Ura et al., 2014 <32> Zhu et al., 2009 <32>
362	3	Jiang et al., 2015 <362-3p> Xu et al., 2014 <362> Zhu et al., 2009 <362>
221	3	Li et al., 2013 <221> Wu et al., 2012 <221> Zhao et al., 2014 <221>
15	3	Li et al., 2013 <15b*,15b> Ura et al., 2014 <15b>
24	3	Li et al., 2013 <24> Mayor-Lynn et al., 2011 <24> Wu et al., 2012 <24>
145	3	Li et al., 2013 <145> Mayor-Lynn et al., 2011 <145*> Wu et al., 2012 <145>
512	3	Li et al., 2013 <512-5p> Mayor-Lynn et al., 2011 <512-3p> Wang, W. et al. 2012 <512-3p>
151	3	Wang, W. et al. 2012 <151-3p> Wu et al., 2012 <151-3p> Xu et al., 2014 <151>
638	3	Xu et al., 2014 <638> Zhao et al., 2014 <638> Zhu et al., 2009 <638>
542	3	Xu et al., 2014 <542-3p> Yang et al., 2011 <542-3p> Zhu et al., 2009 <542-3p>
301	3	Yang et al., 2015 <301a> Zhao et al., 2014 <301a,301a>
7	2	Betoni et al., 2013 <7> Hu et al., 2009 <7f>
493	2	Betoni et al., 2013 <493> Mayor-Lynn et al., 2011 <493>
128	2	Betoni et al., 2013 <128> Noack et al., 2011 <128a>
342	2	Choi et al., 2013 <342-3p> Wu et al., 2012 <342-3p>
141	2	Guo et al., 2011 <141> Hu et al., 2009 <141>
22	2	Guo et al., 2011 <22> Ishibashi et al., 2012 <22>
149	2	Guo et al., 2013 <149> Yang et al., 2015 <149>
450	2	Hu et al., 2009 <450a> Zhu et al., 2009 <450>
142	2	Ishibashi et al., 2012 <142-3p> Yang et al., 2015 <142-3p>
526	2	Ishibashi et al., 2012 <526b> Mayor-Lynn et al., 2011 <526b>
17	2	Jiang et al., 2015 <17> Xu et al., 2014 <17-3p>
516	2	Jiang et al., 2015 <516> Wang, W. et al. 2012 <516a-5p>
135	2	Jiang et al., 2015 <135a> Yang et al., 2015 <135b>
377	2	Jiang et al., 2015 <377> Zhu et al., 2009 <377>
521	2	Li et al., 2013 <521> Yang et al., 2011 <521>
378	2	Li et al., 2013 <378> Mayor-Lynn et al., 2011 <378>
515	2	Li et al., 2013 <515-3p> Xu et al., 2014 <515-3p>
424	2	Li et al., 2013 <424> Zhang et al., 2015 <424>
100	2	Li et al., 2013 <100> Zhao et al., 2014 <100>
99	2	Li et al., 2013 <99a> Zhao et al., 2014 <99a>
320	2	Li et al., 2013 <320c> Yang et al., 2011 <320c>
495	2	Mayor-Lynn et al., 2011 <495> Zhao et al., 2014 <495>
524	2	Wang, W. et al. 2012 <524-3p> Xu et al., 2014 <524>
31	2	Xu et al., 2014 <31> Zhao et al., 2014 <31>
218	2	Xu et al., 2014 <218> Zhu et al., 2009 <218>
411	2	Xu et al., 2014 <411> Zhu et al., 2009 <411>
136	2	Yang et al., 2011 <136> Zhao et al., 2014 <136>
2861	2	Zhao et al., 2014 <2861,2861>
206	1	Akehurst et al., 2015 <206-5p>
502	1	Akehurst et al., 2015 <502-5p>
503	1	Akehurst et al., 2015 <503-5p>
758	1	Akehurst et al., 2015 <758-3p>
585	1	Betoni et al., 2013 <585>
551	1	Betoni et al., 2013 <551b>
92	1	Choi et al., 2013 <92b>
197	1	Choi et al., 2013 <197>
198	1	Choi et al., 2013 <198>
202	1	Choi et al., 2013 <202>
191	1	Choi et al., 2013 <191>
95	1	Choi et al., 2013 <95>
328	1	Enquobahrie et al., 2011 <328>
139	1	Enquobahrie et al., 2011 <139-5p>
500	1	Enquobahrie et al., 2011 <500>
1247	1	Enquobahrie et al., 2011 <1247>
143	1	Guo et al., 2011 <143>
194	1	Guo et al., 2013 <194>
222	1	Hu et al., 2009 <222>
565	1	Hu et al., 2009 <565>
522	1	Hu et al., 2009 <522>
486	1	Hu et al., 2009 <486-3p>
658	1	Hu et al., 2009 <658>
523	1	Hu et al., 2009 <523-3p>
423	1	Hu et al., 2009 <423-5p>
491	1	Hu et al., 2009 <491-5p>
612	1	Hu et al., 2009 <612>
508	1	Hu et al., 2009 <508-5p>
96	1	Jiang et al., 2015 <96>
114	1	Li et al., 2013 <114>
299	1	Li et al., 2013 <299a-5p>
107	1	Li et al., 2013 <107>
496	1	Mayor-Lynn et al., 2011 <496>
431	1	Mayor-Lynn et al., 2011 <431>
720	1	Mayor-Lynn et al., 2011 <720>
654	1	Mayor-Lynn et al., 2011 <654-3p>
539	1	Mayor-Lynn et al., 2011 <539>
302	1	Noack et al., 2011 <302*>
104	1	Noack et al., 2011 <104>
133	1	Noack et al., 2011 <133b>
1233	1	Ura et al., 2014 <1233>
650	1	Ura et al., 2014 <650>
215	1	Ura et al., 2014 <215>
668	1	Ura et al., 2014 <668>
2277	1	Wang, W. et al. 2012 <2277>
192	1	Wang, W. et al. 2012 <192>
1301	1	Weedon-Fekjær al., 2014 <1301>
574	1	Wu et al., 2012 <574-5p>
103	1	Wu et al., 2012 <103>
425	1	Wu et al., 2012 <425>
379	1	Xu et al., 2014 <379>
1260	1	Yang et al., 2011 <1260>
1272	1	Yang et al., 2011 <1272>
188	1	Yang et al., 2015 <188-5p>
203	1	Yang et al., 2015 <203>
205	1	Yang et al., 2015 <205>
93	1	Yang et al., 2015 <93>
355	1	Zhang et al., 2015 <355>
1469	1	Zhang et al., 2015 <1469>
200	1	Zhang et al., 2015 <200c>
744	1	Zhang et al., 2015 <744>
1826	1	Zhang et al., 2015 <1826>
494	1	Zhao et al., 2014 <494>
4324	1	Zhao et al., 2014 <4324>
324	1	Zhao et al., 2014 <324-5p>
127	1	Zhao et al., 2014 <127-3p>
148	1	Zhao et al., 2014 <148a>
4270	1	Zhao et al., 2014 <4270>
1225	1	Zhao et al., 2014 <1225-5p>
1207	1	Zhao et al., 2014 <1207>
1202	1	Zhao et al., 2014 <1202>
483	1	Zhao et al., 2014 <483-5p>
575	1	Zhao et al., 2014 <575>
4327	1	Zhao et al., 2014 <4327>
4298	1	Zhao et al., 2014 <4298>
3679	1	Zhao et al., 2014 <3679-5p>
1915	1	Zhao et al., 2014 <1915>
132	1	Zhao et al., 2014 <132>
4281	1	Zhao et al., 2014 <4281>
154	1	Zhu et al., 2009 <154*>
625	1	Zhu et al., 2009 <625>
150	1	Zhu et al., 2009 <150>
374	1	Zhu et al., 2009 <374>

## Sheet: ScreenArmlesssAllAll
microRNA	Cited	Studies
223	10	Betoni et al., 2013, Choi et al., 2013, Guo et al., 2011, Li et al., 2013, Mayor-Lynn et al., 2011, Weedon-Fekjær al., 2014, Xu et al., 2014, Yang et al., 2011, Zhao et al., 2014, Zhu et al., 2009
210	9	Enquobahrie et al., 2011, Ishibashi et al., 2012, Jiang et al., 2015, Pineles et al., 2007, Ura et al., 2014, Weedon-Fekjær al., 2014, Xu et al., 2014, Zhang et al., 2015, Zhu et al., 2009
126	7	Guo et al., 2011, Hu et al., 2009, Ishibashi et al., 2012, Jiang et al., 2015, Ura et al., 2014, Yang et al., 2015, Zhu et al., 2009
518b	6	Guo et al., 2011, Li et al., 2013, Mayor-Lynn et al., 2011, Ura et al., 2014, Xu et al., 2014, Zhu et al., 2009
181a	6	Hu et al., 2009, Jiang et al., 2015, Wu et al., 2012, Xu et al., 2014, Zhang et al., 2015, Zhu et al., 2009
584	5	Enquobahrie et al., 2011, Jiang et al., 2015, Xu et al., 2014, Zhang et al., 2015, Zhu et al., 2009
29a	5	Guo et al., 2011, Li et al., 2013, Yang et al., 2011, Yang et al., 2015, Zhang et al., 2015
517c	5	Guo et al., 2011, Ishibashi et al., 2012, Li et al., 2013, Yang et al., 2011, Yang et al., 2015
16	5	Hu et al., 2009, Wang, Y. et al. 2012, Wu et al., 2012, Zhang et al., 2015, Zhao et al., 2014
144	5	Ishibashi et al., 2012, Li et al., 2013, Ura et al., 2014, Wu et al., 2012, Zhu et al., 2009
18a	5	Ishibashi et al., 2012, Li et al., 2013, Xu et al., 2014, Yang et al., 2015, Zhu et al., 2009
182	5	Jiang et al., 2015, Li et al., 2013, Noack et al., 2011, Pineles et al., 2007, Zhang et al., 2015
30a	5	Li et al., 2013, Wang, Y. et al. 2012, Xu et al., 2014, Zhao et al., 2014, Zhu et al., 2009
363	4	Betoni et al., 2013, Xu et al., 2014, Zhang et al., 2015, Zhu et al., 2009
296	4	Choi et al., 2013, Ura et al., 2014, Xu et al., 2014, Zhu et al., 2009
125b	4	Guo et al., 2011, Li et al., 2013, Yang et al., 2011, Zhang et al., 2015
130a	4	Guo et al., 2011, Li et al., 2013, Wu et al., 2012, Yang et al., 2015
525	4	Guo et al., 2011, Ishibashi et al., 2012, Li et al., 2013, Xu et al., 2014
29b	4	Hu et al., 2009, Li et al., 2013, Wang, Y. et al. 2012, Zhao et al., 2014
335	4	Hu et al., 2009, Jiang et al., 2015, Ura et al., 2014, Zhang et al., 2015
19a	4	Ishibashi et al., 2012, Li et al., 2013, Xu et al., 2014, Zhu et al., 2009
590	4	Ishibashi et al., 2012, Xu et al., 2014, Zhao et al., 2014, Zhu et al., 2009
519e	4	Ishibashi et al., 2012, Li et al., 2013, Xu et al., 2014, Zhu et al., 2009
101	3	Betoni et al., 2013, Li et al., 2013, Zhu et al., 2009
26b	3	Choi et al., 2013, Hu et al., 2009, Li et al., 2013
25	3	Choi et al., 2013, Li et al., 2013, Ura et al., 2014
204	3	Choi et al., 2013, Ura et al., 2014, Zhu et al., 2009
21	3	Choi et al., 2013, Jiang et al., 2015, Li et al., 2013
1	3	Enquobahrie et al., 2011, Zhang et al., 2015, Zhu et al., 2009
518e	3	Guo et al., 2011, Yang et al., 2011, Yang et al., 2015
30d	3	Guo et al., 2011, Mayor-Lynn et al., 2011, Wu et al., 2012
195	3	Hu et al., 2009, Xu et al., 2014, Zhu et al., 2009
27a	3	Hu et al., 2009, Li et al., 2013, Yang et al., 2015
451	3	Hu et al., 2009, Ishibashi et al., 2012, Li et al., 2013
214	3	Hu et al., 2009, Xu et al., 2014, Zhao et al., 2014
185	3	Ishibashi et al., 2012, Li et al., 2013, Yang et al., 2011
10b	3	Ishibashi et al., 2012, Zhao et al., 2014, Zhu et al., 2009
224	3	Ishibashi et al., 2012, Weedon-Fekjær al., 2014, Yang et al., 2015
152	3	Jiang et al., 2015, Ura et al., 2014, Zhu et al., 2009
32	3	Jiang et al., 2015, Ura et al., 2014, Zhu et al., 2009
362	3	Jiang et al., 2015, Xu et al., 2014, Zhu et al., 2009
519d	3	Li et al., 2013, Yang et al., 2011, Yang et al., 2015
221	3	Li et al., 2013, Wu et al., 2012, Zhao et al., 2014
24	3	Li et al., 2013, Mayor-Lynn et al., 2011, Wu et al., 2012
145	3	Li et al., 2013, Mayor-Lynn et al., 2011, Wu et al., 2012
512	3	Li et al., 2013, Mayor-Lynn et al., 2011, Wang, W. et al. 2012
151	3	Wang, W. et al. 2012, Wu et al., 2012, Xu et al., 2014
638	3	Xu et al., 2014, Zhao et al., 2014, Zhu et al., 2009
542	3	Xu et al., 2014, Yang et al., 2011, Zhu et al., 2009
23a	2	Akehurst et al., 2015, Li et al., 2013
196b	2	Akehurst et al., 2015, Betoni et al., 2013
199b	2	Betoni et al., 2013, Zhao et al., 2014
493	2	Betoni et al., 2013, Mayor-Lynn et al., 2011
140	2	Betoni et al., 2013, Zhao et al., 2014
342	2	Choi et al., 2013, Wu et al., 2012
26a	2	Choi et al., 2013, Wu et al., 2012
34c	2	Enquobahrie et al., 2011, Wang, W. et al. 2012
141	2	Guo et al., 2011, Hu et al., 2009
517a	2	Guo et al., 2011, Mayor-Lynn et al., 2011
22	2	Guo et al., 2011, Ishibashi et al., 2012
29c	2	Guo et al., 2011, Li et al., 2013
149	2	Guo et al., 2013, Yang et al., 2015
20b	2	Hu et al., 2009, Wang, W. et al. 2012
520g	2	Hu et al., 2009, Yang et al., 2011
193b	2	Ishibashi et al., 2012, Xu et al., 2014
142	2	Ishibashi et al., 2012, Yang et al., 2015
526b	2	Ishibashi et al., 2012, Mayor-Lynn et al., 2011
520a	2	Ishibashi et al., 2012, Ura et al., 2014
20a	2	Ishibashi et al., 2012, Zhang et al., 2015
146b	2	Ishibashi et al., 2012, Mayor-Lynn et al., 2011
518c	2	Ishibashi et al., 2012, Li et al., 2013
17	2	Jiang et al., 2015, Xu et al., 2014
377	2	Jiang et al., 2015, Zhu et al., 2009
517b	2	Li et al., 2013, Yang et al., 2011
521	2	Li et al., 2013, Yang et al., 2011
378	2	Li et al., 2013, Mayor-Lynn et al., 2011
519a	2	Li et al., 2013, Yang et al., 2011
520h	2	Li et al., 2013, Yang et al., 2011
125a	2	Li et al., 2013, Yang et al., 2011
15b	2	Li et al., 2013, Ura et al., 2014
515	2	Li et al., 2013, Xu et al., 2014
424	2	Li et al., 2013, Zhang et al., 2015
100	2	Li et al., 2013, Zhao et al., 2014
99a	2	Li et al., 2013, Zhao et al., 2014
19b	2	Li et al., 2013, Zhang et al., 2015
320c	2	Li et al., 2013, Yang et al., 2011
let-7f	2	Li et al., 2013, Yang et al., 2011
146a	2	Mayor-Lynn et al., 2011, Wang, W. et al. 2012
495	2	Mayor-Lynn et al., 2011, Zhao et al., 2014
376a	2	Ura et al., 2014, Zhao et al., 2014
524	2	Wang, W. et al. 2012, Xu et al., 2014
31	2	Xu et al., 2014, Zhao et al., 2014
218	2	Xu et al., 2014, Zhu et al., 2009
411	2	Xu et al., 2014, Zhu et al., 2009
136	2	Yang et al., 2011, Zhao et al., 2014
18b	2	Yang et al., 2015, Zhu et al., 2009
301a	2	Yang et al., 2015, Zhao et al., 2014
206	1	Akehurst et al., 2015
502	1	Akehurst et al., 2015
503	1	Akehurst et al., 2015
758	1	Akehurst et al., 2015
7	1	Betoni et al., 2013
585	1	Betoni et al., 2013
520f	1	Betoni et al., 2013
520c	1	Betoni et al., 2013
128	1	Betoni et al., 2013
551b	1	Betoni et al., 2013
92b	1	Choi et al., 2013
197	1	Choi et al., 2013
198	1	Choi et al., 2013
202	1	Choi et al., 2013
191	1	Choi et al., 2013
95	1	Choi et al., 2013
328	1	Enquobahrie et al., 2011
139	1	Enquobahrie et al., 2011
500	1	Enquobahrie et al., 2011
1247	1	Enquobahrie et al., 2011
143	1	Guo et al., 2011
194	1	Guo et al., 2013
222	1	Hu et al., 2009
7f	1	Hu et al., 2009
565	1	Hu et al., 2009
519b	1	Hu et al., 2009
450a	1	Hu et al., 2009
30e	1	Hu et al., 2009
522	1	Hu et al., 2009
486	1	Hu et al., 2009
658	1	Hu et al., 2009
523	1	Hu et al., 2009
423	1	Hu et al., 2009
491	1	Hu et al., 2009
612	1	Hu et al., 2009
508	1	Hu et al., 2009
518f	1	Ishibashi et al., 2012
451a	1	Jiang et al., 2015
516	1	Jiang et al., 2015
135a	1	Jiang et al., 2015
96	1	Jiang et al., 2015
196	1	Jiang et al., 2015
10a	1	Li et al., 2013
114	1	Li et al., 2013
299a	1	Li et al., 2013
23b	1	Li et al., 2013
34a	1	Li et al., 2013
199a	1	Li et al., 2013
30b	1	Li et al., 2013
107	1	Li et al., 2013
496	1	Mayor-Lynn et al., 2011
431	1	Mayor-Lynn et al., 2011
720	1	Mayor-Lynn et al., 2011
654	1	Mayor-Lynn et al., 2011
181d	1	Mayor-Lynn et al., 2011
539	1	Mayor-Lynn et al., 2011
let-7e	1	Mayor-Lynn et al., 2011
let-7b	1	Noack et al., 2011
302	1	Noack et al., 2011
104	1	Noack et al., 2011
128a	1	Noack et al., 2011
133b	1	Noack et al., 2011
1233	1	Ura et al., 2014
650	1	Ura et al., 2014
215	1	Ura et al., 2014
193a	1	Ura et al., 2014
668	1	Ura et al., 2014
516a	1	Wang, W. et al. 2012
2277	1	Wang, W. et al. 2012
192	1	Wang, W. et al. 2012
1301	1	Weedon-Fekjær al., 2014
574	1	Wu et al., 2012
130b	1	Wu et al., 2012
103	1	Wu et al., 2012
425	1	Wu et al., 2012
379	1	Xu et al., 2014
let-7f-1-star	1	Yang et al., 2011
let-7a-star	1	Yang et al., 2011
1260	1	Yang et al., 2011
let-7d	1	Yang et al., 2011
1272	1	Yang et al., 2011
135b	1	Yang et al., 2015
188	1	Yang et al., 2015
203	1	Yang et al., 2015
205	1	Yang et al., 2015
518	1	Yang et al., 2015
93	1	Yang et al., 2015
355	1	Zhang et al., 2015
1469	1	Zhang et al., 2015
200c	1	Zhang et al., 2015
744	1	Zhang et al., 2015
1826	1	Zhang et al., 2015
494	1	Zhao et al., 2014
376c	1	Zhao et al., 2014
4324	1	Zhao et al., 2014
324	1	Zhao et al., 2014
127	1	Zhao et al., 2014
148a	1	Zhao et al., 2014
4270	1	Zhao et al., 2014
1225	1	Zhao et al., 2014
1207	1	Zhao et al., 2014
1202	1	Zhao et al., 2014
2861	1	Zhao et al., 2014
483	1	Zhao et al., 2014
575	1	Zhao et al., 2014
4327	1	Zhao et al., 2014
4298	1	Zhao et al., 2014
3679	1	Zhao et al., 2014
1915	1	Zhao et al., 2014
132	1	Zhao et al., 2014
4281	1	Zhao et al., 2014
517	1	Zhu et al., 2009
154	1	Zhu et al., 2009
625	1	Zhu et al., 2009
150	1	Zhu et al., 2009
450	1	Zhu et al., 2009
374	1	Zhu et al., 2009

## Sheet: ScreenExactPlacentaAll
microRNA	In Circulation?	Cited	Studies
210	Yes	8	Enquobahrie et al., 2011, Ishibashi et al., 2012, Jiang et al., 2015, Pineles et al., 2007, Weedon-Fekjær al., 2014, Xu et al., 2014, Zhang et al., 2015, Zhu et al., 2009
223	Yes	6	Betoni et al., 2013, Choi et al., 2013, Guo et al., 2011, Mayor-Lynn et al., 2011, Xu et al., 2014, Zhu et al., 2009
181a	Yes	5	Hu et al., 2009, Jiang et al., 2015, Xu et al., 2014, Zhang et al., 2015, Zhu et al., 2009
126*	Yes	4	Guo et al., 2011, Ishibashi et al., 2012, Yang et al., 2015, Zhu et al., 2009
518b	Yes	4	Guo et al., 2011, Mayor-Lynn et al., 2011, Xu et al., 2014, Zhu et al., 2009
18a	Yes	4	Ishibashi et al., 2012, Xu et al., 2014, Yang et al., 2015, Zhu et al., 2009
517c	Yes	3	Guo et al., 2011, Ishibashi et al., 2012, Yang et al., 2015
335	Yes	3	Hu et al., 2009, Jiang et al., 2015, Zhang et al., 2015
126	Yes	3	Hu et al., 2009, Jiang et al., 2015, Yang et al., 2015
19a	Yes	3	Ishibashi et al., 2012, Xu et al., 2014, Zhu et al., 2009
519e*	Yes	3	Ishibashi et al., 2012, Xu et al., 2014, Zhu et al., 2009
182	Yes	3	Jiang et al., 2015, Pineles et al., 2007, Zhang et al., 2015
101	Yes	2	Betoni et al., 2013, Zhu et al., 2009
26b	Yes	2	Choi et al., 2013, Hu et al., 2009
204	Yes	2	Choi et al., 2013, Zhu et al., 2009
21	Yes	2	Choi et al., 2013, Jiang et al., 2015
130a	Yes	2	Guo et al., 2011, Yang et al., 2015
29a	Yes	2	Guo et al., 2011, Yang et al., 2015
518e	Yes	2	Guo et al., 2011, Yang et al., 2015
30d	Yes	2	Guo et al., 2011, Mayor-Lynn et al., 2011
149	Yes	2	Guo et al., 2013, Yang et al., 2015
16	Yes	2	Hu et al., 2009, Zhang et al., 2015
27a	Yes	2	Hu et al., 2009, Yang et al., 2015
451	Yes	2	Hu et al., 2009, Ishibashi et al., 2012
142-3p	Yes	2	Ishibashi et al., 2012, Yang et al., 2015
224	Yes	2	Ishibashi et al., 2012, Yang et al., 2015
152	Yes	2	Jiang et al., 2015, Zhu et al., 2009
32	Yes	2	Jiang et al., 2015, Zhu et al., 2009
542-3p	Yes	2	Xu et al., 2014, Zhu et al., 2009
18b	Yes	2	Yang et al., 2015, Zhu et al., 2009
342-3p	Yes	1	Choi et al., 2013
296-5p	Yes	1	Choi et al., 2013
25	Yes	1	Choi et al., 2013
26a	Yes	1	Choi et al., 2013
125b	Yes	1	Guo et al., 2011
29c	Yes	1	Guo et al., 2011
29b	Yes	1	Hu et al., 2009
520g	Yes	1	Hu et al., 2009
144*	Yes	1	Ishibashi et al., 2012
185	Yes	1	Ishibashi et al., 2012
518c	Yes	1	Ishibashi et al., 2012
378	Yes	1	Mayor-Lynn et al., 2011
24	Yes	1	Mayor-Lynn et al., 2011
151-3p	Yes	1	Wang, W. et al. 2012
525*	Yes	1	Xu et al., 2014
515-3p	Yes	1	Xu et al., 2014
135b	Yes	1	Yang et al., 2015
188-5p	Yes	1	Yang et al., 2015
301a	Yes	1	Yang et al., 2015
203	Yes	1	Yang et al., 2015
205	Yes	1	Yang et al., 2015
518a-3p	Yes	1	Yang et al., 2015
519d	Yes	1	Yang et al., 2015
93	Yes	1	Yang et al., 2015
19b	Yes	1	Zhang et al., 2015
424	Yes	1	Zhang et al., 2015
517*	Yes	1	Zhu et al., 2009
144	Yes	1	Zhu et al., 2009
141	Yes	2	Guo et al., 2011, Hu et al., 2009
526b	Yes	2	Ishibashi et al., 2012, Mayor-Lynn et al., 2011
296	Yes	2	Xu et al., 2014, Zhu et al., 2009
199b-5p	Yes	1	Betoni et al., 2013
196b	Yes	1	Betoni et al., 2013
296-3p	Yes	1	Choi et al., 2013
525	Yes	1	Guo et al., 2011
222	Yes	1	Hu et al., 2009
525-5p	Yes	1	Ishibashi et al., 2012
516a-5p	Yes	1	Wang, W. et al. 2012
584	No	5	Enquobahrie et al., 2011, Jiang et al., 2015, Xu et al., 2014, Zhang et al., 2015, Zhu et al., 2009
363	No	4	Betoni et al., 2013, Xu et al., 2014, Zhang et al., 2015, Zhu et al., 2009
1	No	3	Enquobahrie et al., 2011, Zhang et al., 2015, Zhu et al., 2009
195	No	3	Hu et al., 2009, Xu et al., 2014, Zhu et al., 2009
493	No	2	Betoni et al., 2013, Mayor-Lynn et al., 2011
34c-5p	No	2	Enquobahrie et al., 2011, Wang, W. et al. 2012
517a	No	2	Guo et al., 2011, Mayor-Lynn et al., 2011
22	No	2	Guo et al., 2011, Ishibashi et al., 2012
20b	No	2	Hu et al., 2009, Wang, W. et al. 2012
214	No	2	Hu et al., 2009, Xu et al., 2014
193b	No	2	Ishibashi et al., 2012, Xu et al., 2014
10b	No	2	Ishibashi et al., 2012, Zhu et al., 2009
20a	No	2	Ishibashi et al., 2012, Zhang et al., 2015
146b-5p	No	2	Ishibashi et al., 2012, Mayor-Lynn et al., 2011
377	No	2	Jiang et al., 2015, Zhu et al., 2009
146a	No	2	Mayor-Lynn et al., 2011, Wang, W. et al. 2012
512-3p	No	2	Mayor-Lynn et al., 2011, Wang, W. et al. 2012
30a-3p	No	2	Xu et al., 2014, Zhu et al., 2009
638	No	2	Xu et al., 2014, Zhu et al., 2009
362	No	2	Xu et al., 2014, Zhu et al., 2009
218	No	2	Xu et al., 2014, Zhu et al., 2009
590	No	2	Xu et al., 2014, Zhu et al., 2009
411	No	2	Xu et al., 2014, Zhu et al., 2009
7	No	1	Betoni et al., 2013
585	No	1	Betoni et al., 2013
520f	No	1	Betoni et al., 2013
520c-3p	No	1	Betoni et al., 2013
128	No	1	Betoni et al., 2013
551b	No	1	Betoni et al., 2013
140-5p	No	1	Betoni et al., 2013
92b	No	1	Choi et al., 2013
197	No	1	Choi et al., 2013
198	No	1	Choi et al., 2013
202	No	1	Choi et al., 2013
191	No	1	Choi et al., 2013
95	No	1	Choi et al., 2013
328	No	1	Enquobahrie et al., 2011
139-5p	No	1	Enquobahrie et al., 2011
500	No	1	Enquobahrie et al., 2011
1247	No	1	Enquobahrie et al., 2011
143	No	1	Guo et al., 2011
194	No	1	Guo et al., 2013
7f	No	1	Hu et al., 2009
565	No	1	Hu et al., 2009
519b-3p	No	1	Hu et al., 2009
450a	No	1	Hu et al., 2009
30e	No	1	Hu et al., 2009
522	No	1	Hu et al., 2009
486-3p	No	1	Hu et al., 2009
658	No	1	Hu et al., 2009
523-3p	No	1	Hu et al., 2009
423-5p	No	1	Hu et al., 2009
491-5p	No	1	Hu et al., 2009
612	No	1	Hu et al., 2009
508-5p	No	1	Hu et al., 2009
193b*	No	1	Ishibashi et al., 2012
590-5p	No	1	Ishibashi et al., 2012
520a-3p	No	1	Ishibashi et al., 2012
518f	No	1	Ishibashi et al., 2012
451a	No	1	Jiang et al., 2015
17	No	1	Jiang et al., 2015
516	No	1	Jiang et al., 2015
135a	No	1	Jiang et al., 2015
96	No	1	Jiang et al., 2015
196	No	1	Jiang et al., 2015
362-3p	No	1	Jiang et al., 2015
496	No	1	Mayor-Lynn et al., 2011
431	No	1	Mayor-Lynn et al., 2011
720	No	1	Mayor-Lynn et al., 2011
654-3p	No	1	Mayor-Lynn et al., 2011
181d	No	1	Mayor-Lynn et al., 2011
145*	No	1	Mayor-Lynn et al., 2011
539	No	1	Mayor-Lynn et al., 2011
let-7e	No	1	Mayor-Lynn et al., 2011
495	No	1	Mayor-Lynn et al., 2011
let-7b	No	1	Noack et al., 2011
302*	No	1	Noack et al., 2011
104	No	1	Noack et al., 2011
128a	No	1	Noack et al., 2011
182*	No	1	Noack et al., 2011
133b	No	1	Noack et al., 2011
2277	No	1	Wang, W. et al. 2012
524-3p	No	1	Wang, W. et al. 2012
192	No	1	Wang, W. et al. 2012
1301	No	1	Weedon-Fekjær al., 2014
223-3p	No	1	Weedon-Fekjær al., 2014
224-5p	No	1	Weedon-Fekjær al., 2014
151	No	1	Xu et al., 2014
31	No	1	Xu et al., 2014
17-3p	No	1	Xu et al., 2014
524	No	1	Xu et al., 2014
379	No	1	Xu et al., 2014
125b-1-3p	No	1	Zhang et al., 2015
355	No	1	Zhang et al., 2015
1469	No	1	Zhang et al., 2015
29a-3p	No	1	Zhang et al., 2015
200c	No	1	Zhang et al., 2015
744	No	1	Zhang et al., 2015
1826	No	1	Zhang et al., 2015
154*	No	1	Zhu et al., 2009
625	No	1	Zhu et al., 2009
150	No	1	Zhu et al., 2009
450	No	1	Zhu et al., 2009
374	No	1	Zhu et al., 2009

## Sheet: ScreenExactCirculationAll
microRNA	In Placenta?	Cited	Studies
519d	Yes	3	Li et al., 2013, Yang et al., 2011, Yang et al., 2015
517c	Yes	3	Li et al., 2013, Yang et al., 2011, Yang et al., 2015
29a	Yes	3	Li et al., 2013, Yang et al., 2011, Yang et al., 2015
144	Yes	3	Li et al., 2013, Ura et al., 2014, Wu et al., 2012
130a	Yes	3	Li et al., 2013, Wu et al., 2012, Yang et al., 2015
18a	Yes	2	Li et al., 2013, Yang et al., 2015
125b	Yes	2	Li et al., 2013, Yang et al., 2011
27a	Yes	2	Li et al., 2013, Yang et al., 2015
24	Yes	2	Li et al., 2013, Wu et al., 2012
518b	Yes	2	Li et al., 2013, Ura et al., 2014
25	Yes	2	Li et al., 2013, Ura et al., 2014
223	Yes	2	Li et al., 2013, Yang et al., 2011
185	Yes	2	Li et al., 2013, Yang et al., 2011
126	Yes	2	Ura et al., 2014, Yang et al., 2015
518e	Yes	2	Yang et al., 2011, Yang et al., 2015
19a	Yes	1	Li et al., 2013
101	Yes	1	Li et al., 2013
26b	Yes	1	Li et al., 2013
378	Yes	1	Li et al., 2013
144*	Yes	1	Li et al., 2013
182	Yes	1	Li et al., 2013
29c	Yes	1	Li et al., 2013
518c	Yes	1	Li et al., 2013
515-3p	Yes	1	Li et al., 2013
424	Yes	1	Li et al., 2013
29b	Yes	1	Li et al., 2013
21	Yes	1	Li et al., 2013
19b	Yes	1	Li et al., 2013
451	Yes	1	Li et al., 2013
210	Yes	1	Ura et al., 2014
32	Yes	1	Ura et al., 2014
204	Yes	1	Ura et al., 2014
296-5p	Yes	1	Ura et al., 2014
152	Yes	1	Ura et al., 2014
335	Yes	1	Ura et al., 2014
26a	Yes	1	Wu et al., 2012
151-3p	Yes	1	Wu et al., 2012
181a	Yes	1	Wu et al., 2012
30d	Yes	1	Wu et al., 2012
342-3p	Yes	1	Wu et al., 2012
16	Yes	1	Wu et al., 2012
520g	Yes	1	Yang et al., 2011
542-3p	Yes	1	Yang et al., 2011
135b	Yes	1	Yang et al., 2015
149	Yes	1	Yang et al., 2015
188-5p	Yes	1	Yang et al., 2015
18b	Yes	1	Yang et al., 2015
203	Yes	1	Yang et al., 2015
205	Yes	1	Yang et al., 2015
224	Yes	1	Yang et al., 2015
301a	Yes	1	Yang et al., 2015
518a-3p	Yes	1	Yang et al., 2015
126*	Yes	1	Yang et al., 2015
142-3p	Yes	1	Yang et al., 2015
93	Yes	1	Yang et al., 2015
34a	Yes	1	Li et al., 2013
517b	No	2	Li et al., 2013, Yang et al., 2011
221	No	2	Li et al., 2013, Wu et al., 2012
521	No	2	Li et al., 2013, Yang et al., 2011
519a	No	2	Li et al., 2013, Yang et al., 2011
520h	No	2	Li et al., 2013, Yang et al., 2011
125a-5p	No	2	Li et al., 2013, Yang et al., 2011
145	No	2	Li et al., 2013, Wu et al., 2012
15b	No	2	Li et al., 2013, Ura et al., 2014
320c	No	2	Li et al., 2013, Yang et al., 2011
let-7f	No	2	Li et al., 2013, Yang et al., 2011
23a*	No	1	Akehurst et al., 2015
196b-5p	No	1	Akehurst et al., 2015
206-5p	No	1	Akehurst et al., 2015
502-5p	No	1	Akehurst et al., 2015
503-5p	No	1	Akehurst et al., 2015
758-3p	No	1	Akehurst et al., 2015
10a	No	1	Li et al., 2013
114	No	1	Li et al., 2013
15b*	No	1	Li et al., 2013
30a	No	1	Li et al., 2013
519e	No	1	Li et al., 2013
299a-5p	No	1	Li et al., 2013
23a	No	1	Li et al., 2013
23b	No	1	Li et al., 2013
525-3p	No	1	Li et al., 2013
199a-5p	No	1	Li et al., 2013
100	No	1	Li et al., 2013
99a	No	1	Li et al., 2013
512-5p	No	1	Li et al., 2013
30b	No	1	Li et al., 2013
107	No	1	Li et al., 2013
1233	No	1	Ura et al., 2014
650	No	1	Ura et al., 2014
520a	No	1	Ura et al., 2014
215	No	1	Ura et al., 2014
193a-3p	No	1	Ura et al., 2014
668	No	1	Ura et al., 2014
376a	No	1	Ura et al., 2014
574-5p	No	1	Wu et al., 2012
130b	No	1	Wu et al., 2012
103	No	1	Wu et al., 2012
425	No	1	Wu et al., 2012
136	No	1	Yang et al., 2011
let-7f-1-star	No	1	Yang et al., 2011
let-7a-star	No	1	Yang et al., 2011
1260	No	1	Yang et al., 2011
let-7d	No	1	Yang et al., 2011
1272	No	1	Yang et al., 2011

## Sheet: ScreeningValidatedAllAll
miR (exact)	Count	Studies		miR (base)	Count	Studies (full miR name)
210	4	Enquobahrie et al., 2011, Ura et al., 2014, Xu et al., 2014, Zhu et al., 2009		210	4	Enquobahrie et al., 2011 <210> Ura et al., 2014 <210> Xu et al., 2014 <210> Zhu et al., 2009 <210>
16	3	Hu et al., 2009, Wang, Y. et al. 2012, Zhao et al., 2014		29	4	Hu et al., 2009 <29b> Li et al., 2013 <29a> Wang, Y. et al. 2012 <29b> Zhao et al., 2014 <29b>
29b	3	Hu et al., 2009, Wang, Y. et al. 2012, Zhao et al., 2014		26	3	Choi et al., 2013 <26b> Hu et al., 2009 <26b> Wu et al., 2012 <26a>
342-3p	2	Choi et al., 2013, Wu et al., 2012		16	3	Hu et al., 2009 <16> Wang, Y. et al. 2012 <16> Zhao et al., 2014 <16>
26b	2	Choi et al., 2013, Hu et al., 2009		30	3	Wang, Y. et al. 2012 <30a> Xu et al., 2014 <30a-3p> Zhao et al., 2014 <30a>
584	2	Enquobahrie et al., 2011, Jiang et al., 2015		342	2	Choi et al., 2013 <342-3p> Wu et al., 2012 <342-3p>
181a	2	Hu et al., 2009, Wu et al., 2012		296	2	Choi et al., 2013 <296-5p,296-3p>
195	2	Hu et al., 2009, Xu et al., 2014		584	2	Enquobahrie et al., 2011 <584> Jiang et al., 2015 <584>
335	2	Hu et al., 2009, Jiang et al., 2015		181	2	Hu et al., 2009 <181a> Wu et al., 2012 <181a>
221	2	Li et al., 2013, Zhao et al., 2014		195	2	Hu et al., 2009 <195> Xu et al., 2014 <195>
144	2	Li et al., 2013, Ura et al., 2014		335	2	Hu et al., 2009 <335> Jiang et al., 2015 <335>
30a	2	Wang, Y. et al. 2012, Zhao et al., 2014		221	2	Li et al., 2013 <221> Zhao et al., 2014 <221>
518b	2	Xu et al., 2014, Zhu et al., 2009		144	2	Li et al., 2013 <144> Ura et al., 2014 <144>
18a	2	Xu et al., 2014, Zhu et al., 2009		223	2	Weedon-Fekjær al., 2014 <223-3p> Xu et al., 2014 <223>
411	2	Xu et al., 2014, Zhu et al., 2009		518	2	Xu et al., 2014 <518b> Zhu et al., 2009 <518b>
363	2	Zhang et al., 2015, Zhu et al., 2009		18	2	Xu et al., 2014 <18a> Zhu et al., 2009 <18a>
206-5p	1	Akehurst et al., 2015		411	2	Xu et al., 2014 <411> Zhu et al., 2009 <411>
92b	1	Choi et al., 2013		363	2	Zhang et al., 2015 <363> Zhu et al., 2009 <363>
197	1	Choi et al., 2013		206	1	Akehurst et al., 2015 <206-5p>
296-5p	1	Choi et al., 2013		92	1	Choi et al., 2013 <92b>
25	1	Choi et al., 2013		197	1	Choi et al., 2013 <197>
296-3p	1	Choi et al., 2013		25	1	Choi et al., 2013 <25>
1	1	Enquobahrie et al., 2011		1	1	Enquobahrie et al., 2011 <1>
222	1	Hu et al., 2009		222	1	Hu et al., 2009 <222>
29a	1	Li et al., 2013		1233	1	Ura et al., 2014 <1233>
1233	1	Ura et al., 2014		520	1	Ura et al., 2014 <520a>
520a	1	Ura et al., 2014		20	1	Wang, W. et al. 2012 <20b>
20b	1	Wang, W. et al. 2012		1301	1	Weedon-Fekjær al., 2014 <1301>
1301	1	Weedon-Fekjær al., 2014		224	1	Weedon-Fekjær al., 2014 <224-5p>
223-3p	1	Weedon-Fekjær al., 2014		574	1	Wu et al., 2012 <574-5p>
224-5p	1	Weedon-Fekjær al., 2014		130	1	Wu et al., 2012 <130b>
574-5p	1	Wu et al., 2012		103	1	Wu et al., 2012 <103>
26a	1	Wu et al., 2012		24	1	Wu et al., 2012 <24>
130b	1	Wu et al., 2012		151	1	Xu et al., 2014 <151>
103	1	Wu et al., 2012		17	1	Xu et al., 2014 <17-3p>
24	1	Wu et al., 2012		193	1	Xu et al., 2014 <193b>
30a-3p	1	Xu et al., 2014		524	1	Xu et al., 2014 <524>
151	1	Xu et al., 2014		218	1	Xu et al., 2014 <218>
17-3p	1	Xu et al., 2014		379	1	Xu et al., 2014 <379>
193b	1	Xu et al., 2014		136	1	Zhao et al., 2014 <136>
524	1	Xu et al., 2014		494	1	Zhao et al., 2014 <494>
218	1	Xu et al., 2014		100	1	Zhao et al., 2014 <100>
379	1	Xu et al., 2014		140	1	Zhao et al., 2014 <140-5p>
223	1	Xu et al., 2014		495	1	Zhao et al., 2014 <495>
136	1	Zhao et al., 2014		1207	1	Zhao et al., 2014 <1207>
494	1	Zhao et al., 2014		152	1	Zhu et al., 2009 <152>
100	1	Zhao et al., 2014		377	1	Zhu et al., 2009 <377>
140-5p	1	Zhao et al., 2014		542	1	Zhu et al., 2009 <542-3p>
495	1	Zhao et al., 2014
1207	1	Zhao et al., 2014
152	1	Zhu et al., 2009
377	1	Zhu et al., 2009
542-3p	1	Zhu et al., 2009

## Sheet: CandidateExactAllAll
microRNA	Cited	Studies
210	12	Anton et al., 2013, Betoni et al., 2013, Enquobahrie et al., 2015, Gunel et al., 2011, Lalevée et al., 2014, Lee et al., 2011, Luo et al., 2014, Muralimanoharan et al., 2012, Murphy et al., 2015, Xu et al., 2014, Zhang et al., 2012, Zhu et al., 2009
518b	4	Hromadnikova et al., 2015a, Miura et al., 2015, Xu et al., 2014, Zhu et al., 2009
223	3	Enquobahrie et al., 2015, Winger et al., 2015, Xu et al., 2014
155	3	Li, X. et al. 2014, Murphy et al., 2015, Zhang et al., 2010
195	2	Bai et al., 2012, Xu et al., 2014
34a	2	Doridot et al., 2014, Sun et al., 2015
126	2	Hong et al., 2014, Yan et al., 2013
515-5p	2	Hromadnikova et al., 2015a, Miura et al., 2015
520a-5p	2	Hromadnikova et al., 2015a, Miura et al., 2015
520h	2	Hromadnikova et al., 2015a, Miura et al., 2015
525	2	Hromadnikova et al., 2015a, Hromadnikova et al., 2013
526a	2	Hromadnikova et al., 2015a, Hromadnikova et al., 2013
106a	2	Kumar et al., 2013, Zhang et al., 2015
19b	2	Kumar et al., 2013, Zhang et al., 2015
141	2	Li et al., 2013, Pan et al., 2012
221	2	Li et al., 2013, Pan et al., 2012
181a	2	Liu et al., 2012, Murphy et al., 2015
17	2	Wang, W. et al. 2012, Xu et al., 2014
20a	2	Wang, W. et al. 2012, Wang et al., 2014
20b	2	Wang, W. et al. 2012, Zhang et al., 2015
18a	2	Xu et al., 2014, Zhu et al., 2009
411	2	Xu et al., 2014, Zhu et al., 2009
363	2	Zhang et al., 2015, Zhu et al., 2009
517a/b	1	Anton et al., 2015
517c	1	Anton et al., 2015
182*	1	Betoni et al., 2013
196b	1	Campos et al., 2014
519d-3p	1	Ding et al., 2015
376c	1	Fu et al., 2013
675	1	Gao et al., 2012
517-5p	1	Hromadnikova et al., 2015a
519a	1	Hromadnikova et al., 2015a
524-5p	1	Hromadnikova et al., 2015a
499a-5p	1	Hromadnikova et al., 2015b
1-3p	1	Hromadnikova et al., 2015b
26a-5p	1	Hromadnikova et al., 2015b
103a-3p	1	Hromadnikova et al., 2015b
145-5p	1	Hromadnikova et al., 2015b
516-5p	1	Hromadnikova et al., 2013
517*	1	Hromadnikova et al., 2013
520a*	1	Hromadnikova et al., 2013
455-3P	1	Lalevée et al., 2014
455-5P	1	Lalevée et al., 2014
325	1	Lazar et al., 2012
29a	1	Li et al., 2013
144	1	Li et al., 2013
125b-1-3p	1	Li, Q. et al. 2014
378a-5p	1	Luo et al., 2012
1323	1	Miura et al., 2015
516b	1	Miura et al., 2015
516a-5p	1	Miura et al., 2015
525-5p	1	Miura et al., 2015
519d	1	Miura et al., 2015
526b	1	Miura et al., 2015
296-3p	1	Murphy et al., 2015
181a-5p	1	Murphy et al., 2015
98	1	Murphy et al., 2015
222	1	Murphy et al., 2015
296	1	Murphy et al., 2015
29b	1	Murphy et al., 2015
149	1	Pan et al., 2012
1229	1	Winger et al., 2015
1267	1	Winger et al., 2015
148a-3p	1	Winger et al., 2015
16	1	Winger et al., 2015
199b-5p	1	Winger et al., 2015
30e-3p	1	Winger et al., 2015
301a-3p	1	Winger et al., 2015
340-5p	1	Winger et al., 2015
424-5p	1	Winger et al., 2015
30a-3p	1	Xu et al., 2014
524	1	Xu et al., 2014
17-3p	1	Xu et al., 2014
151	1	Xu et al., 2014
193b	1	Xu et al., 2014
214	1	Xu et al., 2014
218	1	Xu et al., 2014
379	1	Xu et al., 2014
519e-5p	1	Xu et al., 2014
19b1	1	Xu et al., 2014
92a1	1	Xu et al., 2014
18b	1	Zhang et al., 2015
92a	1	Zhang et al., 2015
152	1	Zhu et al., 2009
377	1	Zhu et al., 2009
542-3p	1	Zhu et al., 2009
101	1	Zou et al., 2014

## Sheet: CandidateExactChorionicBasalAll
CHORIONIC PLATE (FETAL)	BOTH (CHORIONIC AND BASAL)	BASAL PLATE (MATERNAL)	REFERENCE
		125b-1-3p	Li, Q. et al. 2014
		210	Luo et al., 2014
195, 18a, 379, 519e-5p, 17, 19b, 92a	223, 218, 411	210, 30a-3p, 518b, 524, 17-3p, 151, 193b, 214	Xu et al., 2014
18b, 19b	20b, 92a, 363	106a	Zhang et al., 2015

## Sheet: AllValidatedAllAll
miR	Total	Studies
210	16	Enquobahrie et al., 2011, Ura et al., 2014, Xu et al., 2014, Zhu et al., 2009, Anton et al., 2013 (C), Betoni et al., 2013 (C), Enquobahrie et al., 2015 (C), Gunel et al., 2011 (C), Lalevée et al., 2014 (C), Lee et al., 2011 (C), Luo et al., 2014 (C), Muralimanoharan et al., 2012 (C), Murphy et al., 2015 (C), Xu et al., 2014 (C), Zhang et al., 2012 (C), Zhu et al., 2009 (C)
518b	6	Xu et al., 2014, Zhu et al., 2009, Hromadnikova et al., 2015a (C), Miura et al., 2015 (C), Xu et al., 2014 (C), Zhu et al., 2009 (C)
181a	4	Hu et al., 2009, Wu et al., 2012, Liu et al., 2012 (C), Murphy et al., 2015 (C)
195	4	Hu et al., 2009, Xu et al., 2014, Bai et al., 2012 (C), Xu et al., 2014 (C)
16	4	Hu et al., 2009, Wang, Y. et al. 2012, Zhao et al., 2014, Winger et al., 2015 (C)
29b	4	Hu et al., 2009, Wang, Y. et al. 2012, Zhao et al., 2014, Murphy et al., 2015 (C)
221	4	Li et al., 2013, Zhao et al., 2014, Li et al., 2013 (C), Pan et al., 2012 (C)
18a	4	Xu et al., 2014, Zhu et al., 2009, Xu et al., 2014 (C), Zhu et al., 2009 (C)
411	4	Xu et al., 2014, Zhu et al., 2009, Xu et al., 2014 (C), Zhu et al., 2009 (C)
223	4	Xu et al., 2014, Enquobahrie et al., 2015 (C), Winger et al., 2015 (C), Xu et al., 2014 (C)
363	4	Zhang et al., 2015, Zhu et al., 2009, Zhang et al., 2015 (C), Zhu et al., 2009 (C)
144	3	Li et al., 2013, Ura et al., 2014, Li et al., 2013 (C)
20b	3	Wang, W. et al. 2012, Wang, W. et al. 2012 (C), Zhang et al., 2015 (C)
155	3	Li, X. et al. 2014 (C), Murphy et al., 2015 (C), Zhang et al., 2010 (C)
342-3p	2	Choi et al., 2013, Wu et al., 2012
26b	2	Choi et al., 2013, Hu et al., 2009
296-3p	2	Choi et al., 2013, Murphy et al., 2015 (C)
584	2	Enquobahrie et al., 2011, Jiang et al., 2015
222	2	Hu et al., 2009, Murphy et al., 2015 (C)
335	2	Hu et al., 2009, Jiang et al., 2015
29a	2	Li et al., 2013, Li et al., 2013 (C)
30a	2	Wang, Y. et al. 2012, Zhao et al., 2014
30a-3p	2	Xu et al., 2014, Xu et al., 2014 (C)
151	2	Xu et al., 2014, Xu et al., 2014 (C)
17-3p	2	Xu et al., 2014, Xu et al., 2014 (C)
193b	2	Xu et al., 2014, Xu et al., 2014 (C)
524	2	Xu et al., 2014, Xu et al., 2014 (C)
218	2	Xu et al., 2014, Xu et al., 2014 (C)
379	2	Xu et al., 2014, Xu et al., 2014 (C)
152	2	Zhu et al., 2009, Zhu et al., 2009 (C)
377	2	Zhu et al., 2009, Zhu et al., 2009 (C)
542-3p	2	Zhu et al., 2009, Zhu et al., 2009 (C)
34a	2	Doridot et al., 2014 (C), Sun et al., 2015 (C)
126	2	Hong et al., 2014 (C), Yan et al., 2013 (C)
515-5p	2	Hromadnikova et al., 2015a (C), Miura et al., 2015 (C)
520a-5p	2	Hromadnikova et al., 2015a (C), Miura et al., 2015 (C)
520h	2	Hromadnikova et al., 2015a (C), Miura et al., 2015 (C)
525	2	Hromadnikova et al., 2015a (C), Hromadnikova et al., 2013 (C)
526a	2	Hromadnikova et al., 2015a (C), Hromadnikova et al., 2013 (C)
106a	2	Kumar et al., 2013 (C), Zhang et al., 2015 (C)
19b	2	Kumar et al., 2013 (C), Zhang et al., 2015 (C)
141	2	Li et al., 2013 (C), Pan et al., 2012 (C)
17	2	Wang, W. et al. 2012 (C), Xu et al., 2014 (C)
20a	2	Wang, W. et al. 2012 (C), Wang et al., 2014 (C)
206-5p	1	Akehurst et al., 2015
92b	1	Choi et al., 2013
197	1	Choi et al., 2013
296-5p	1	Choi et al., 2013
25	1	Choi et al., 2013
1	1	Enquobahrie et al., 2011
1233	1	Ura et al., 2014
520a	1	Ura et al., 2014
1301	1	Weedon-Fekjær al., 2014
223-3p	1	Weedon-Fekjær al., 2014
224-5p	1	Weedon-Fekjær al., 2014
574-5p	1	Wu et al., 2012
26a	1	Wu et al., 2012
130b	1	Wu et al., 2012
103	1	Wu et al., 2012
24	1	Wu et al., 2012
136	1	Zhao et al., 2014
494	1	Zhao et al., 2014
100	1	Zhao et al., 2014
140-5p	1	Zhao et al., 2014
495	1	Zhao et al., 2014
1207	1	Zhao et al., 2014
517a/b	1	Anton et al., 2015 (C)
517c	1	Anton et al., 2015 (C)
182*	1	Betoni et al., 2013 (C)
196b	1	Campos et al., 2014 (C)
519d-3p	1	Ding et al., 2015 (C)
376c	1	Fu et al., 2013 (C)
675	1	Gao et al., 2012 (C)
517-5p	1	Hromadnikova et al., 2015a (C)
519a	1	Hromadnikova et al., 2015a (C)
524-5p	1	Hromadnikova et al., 2015a (C)
499a-5p	1	Hromadnikova et al., 2015b (C)
1-3p	1	Hromadnikova et al., 2015b (C)
26a-5p	1	Hromadnikova et al., 2015b (C)
103a-3p	1	Hromadnikova et al., 2015b (C)
145-5p	1	Hromadnikova et al., 2015b (C)
516-5p	1	Hromadnikova et al., 2013 (C)
517*	1	Hromadnikova et al., 2013 (C)
520a*	1	Hromadnikova et al., 2013 (C)
455-3P	1	Lalevée et al., 2014 (C)
455-5P	1	Lalevée et al., 2014 (C)
325	1	Lazar et al., 2012 (C)
125b-1-3p	1	Li, Q. et al. 2014 (C)
378a-5p	1	Luo et al., 2012 (C)
1323	1	Miura et al., 2015 (C)
516b	1	Miura et al., 2015 (C)
516a-5p	1	Miura et al., 2015 (C)
525-5p	1	Miura et al., 2015 (C)
519d	1	Miura et al., 2015 (C)
526b	1	Miura et al., 2015 (C)
181a-5p	1	Murphy et al., 2015 (C)
98	1	Murphy et al., 2015 (C)
296	1	Murphy et al., 2015 (C)
149	1	Pan et al., 2012 (C)
1229	1	Winger et al., 2015 (C)
1267	1	Winger et al., 2015 (C)
148a-3p	1	Winger et al., 2015 (C)
199b-5p	1	Winger et al., 2015 (C)
30e-3p	1	Winger et al., 2015 (C)
301a-3p	1	Winger et al., 2015 (C)
340-5p	1	Winger et al., 2015 (C)
424-5p	1	Winger et al., 2015 (C)
214	1	Xu et al., 2014 (C)
519e-5p	1	Xu et al., 2014 (C)
19b1	1	Xu et al., 2014 (C)
92a1	1	Xu et al., 2014 (C)
18b	1	Zhang et al., 2015 (C)
92a	1	Zhang et al., 2015 (C)
101	1	Zou et al., 2014 (C)

## Sheet: AllExactPlacentaAll
miR	Cited	Studies
210	8	Enquobahrie et al., 2011, Ishibashi et al., 2012, Jiang et al., 2015, Pineles et al., 2007, Weedon-Fekjær al., 2014, Xu et al., 2014, Zhang et al., 2015, Zhu et al., 2009
223	6	Betoni et al., 2013, Choi et al., 2013, Guo et al., 2011, Mayor-Lynn et al., 2011, Xu et al., 2014, Zhu et al., 2009
181a	5	Hu et al., 2009, Jiang et al., 2015, Xu et al., 2014, Zhang et al., 2015, Zhu et al., 2009
126*	4	Guo et al., 2011, Ishibashi et al., 2012, Yang et al., 2015, Zhu et al., 2009
518b	4	Guo et al., 2011, Mayor-Lynn et al., 2011, Xu et al., 2014, Zhu et al., 2009
18a	4	Ishibashi et al., 2012, Xu et al., 2014, Yang et al., 2015, Zhu et al., 2009
517c	3	Guo et al., 2011, Ishibashi et al., 2012, Yang et al., 2015
335	3	Hu et al., 2009, Jiang et al., 2015, Zhang et al., 2015
126	3	Hu et al., 2009, Jiang et al., 2015, Yang et al., 2015
19a	3	Ishibashi et al., 2012, Xu et al., 2014, Zhu et al., 2009
519e*	3	Ishibashi et al., 2012, Xu et al., 2014, Zhu et al., 2009
182	3	Jiang et al., 2015, Pineles et al., 2007, Zhang et al., 2015
101	2	Betoni et al., 2013, Zhu et al., 2009
26b	2	Choi et al., 2013, Hu et al., 2009
204	2	Choi et al., 2013, Zhu et al., 2009
21	2	Choi et al., 2013, Jiang et al., 2015
130a	2	Guo et al., 2011, Yang et al., 2015
29a	2	Guo et al., 2011, Yang et al., 2015
518e	2	Guo et al., 2011, Yang et al., 2015
30d	2	Guo et al., 2011, Mayor-Lynn et al., 2011
149	2	Guo et al., 2013, Yang et al., 2015
16	2	Hu et al., 2009, Zhang et al., 2015
27a	2	Hu et al., 2009, Yang et al., 2015
451	2	Hu et al., 2009, Ishibashi et al., 2012
142-3p	2	Ishibashi et al., 2012, Yang et al., 2015
224	2	Ishibashi et al., 2012, Yang et al., 2015
152	2	Jiang et al., 2015, Zhu et al., 2009
32	2	Jiang et al., 2015, Zhu et al., 2009
542-3p	2	Xu et al., 2014, Zhu et al., 2009
18b	2	Yang et al., 2015, Zhu et al., 2009
342-3p	1	Choi et al., 2013
296-5p	1	Choi et al., 2013
25	1	Choi et al., 2013
26a	1	Choi et al., 2013
125b	1	Guo et al., 2011
29c	1	Guo et al., 2011
29b	1	Hu et al., 2009
520g	1	Hu et al., 2009
144*	1	Ishibashi et al., 2012
185	1	Ishibashi et al., 2012
518c	1	Ishibashi et al., 2012
378	1	Mayor-Lynn et al., 2011
24	1	Mayor-Lynn et al., 2011
151-3p	1	Wang, W. et al. 2012
525*	1	Xu et al., 2014
515-3p	1	Xu et al., 2014
135b	1	Yang et al., 2015
188-5p	1	Yang et al., 2015
301a	1	Yang et al., 2015
203	1	Yang et al., 2015
205	1	Yang et al., 2015
518a-3p	1	Yang et al., 2015
519d	1	Yang et al., 2015
93	1	Yang et al., 2015
19b	1	Zhang et al., 2015
424	1	Zhang et al., 2015
517*	1	Zhu et al., 2009
144	1	Zhu et al., 2009
584	5	Enquobahrie et al., 2011, Jiang et al., 2015, Xu et al., 2014, Zhang et al., 2015, Zhu et al., 2009
363	4	Betoni et al., 2013, Xu et al., 2014, Zhang et al., 2015, Zhu et al., 2009
1	3	Enquobahrie et al., 2011, Zhang et al., 2015, Zhu et al., 2009
195	3	Hu et al., 2009, Xu et al., 2014, Zhu et al., 2009
493	2	Betoni et al., 2013, Mayor-Lynn et al., 2011
34c-5p	2	Enquobahrie et al., 2011, Wang, W. et al. 2012
141	2	Guo et al., 2011, Hu et al., 2009
517a	2	Guo et al., 2011, Mayor-Lynn et al., 2011
22	2	Guo et al., 2011, Ishibashi et al., 2012
20b	2	Hu et al., 2009, Wang, W. et al. 2012
214	2	Hu et al., 2009, Xu et al., 2014
193b	2	Ishibashi et al., 2012, Xu et al., 2014
526b	2	Ishibashi et al., 2012, Mayor-Lynn et al., 2011
10b	2	Ishibashi et al., 2012, Zhu et al., 2009
20a	2	Ishibashi et al., 2012, Zhang et al., 2015
146b-5p	2	Ishibashi et al., 2012, Mayor-Lynn et al., 2011
377	2	Jiang et al., 2015, Zhu et al., 2009
146a	2	Mayor-Lynn et al., 2011, Wang, W. et al. 2012
512-3p	2	Mayor-Lynn et al., 2011, Wang, W. et al. 2012
30a-3p	2	Xu et al., 2014, Zhu et al., 2009
638	2	Xu et al., 2014, Zhu et al., 2009
296	2	Xu et al., 2014, Zhu et al., 2009
362	2	Xu et al., 2014, Zhu et al., 2009
218	2	Xu et al., 2014, Zhu et al., 2009
590	2	Xu et al., 2014, Zhu et al., 2009
411	2	Xu et al., 2014, Zhu et al., 2009
7	1	Betoni et al., 2013
585	1	Betoni et al., 2013
199b-5p	1	Betoni et al., 2013
520f	1	Betoni et al., 2013
520c-3p	1	Betoni et al., 2013
196b	1	Betoni et al., 2013
128	1	Betoni et al., 2013
551b	1	Betoni et al., 2013
140-5p	1	Betoni et al., 2013
92b	1	Choi et al., 2013
197	1	Choi et al., 2013
296-3p	1	Choi et al., 2013
198	1	Choi et al., 2013
202	1	Choi et al., 2013
191	1	Choi et al., 2013
95	1	Choi et al., 2013
328	1	Enquobahrie et al., 2011
139-5p	1	Enquobahrie et al., 2011
500	1	Enquobahrie et al., 2011
1247	1	Enquobahrie et al., 2011
143	1	Guo et al., 2011
525	1	Guo et al., 2011
194	1	Guo et al., 2013
222	1	Hu et al., 2009
7f	1	Hu et al., 2009
565	1	Hu et al., 2009
519b-3p	1	Hu et al., 2009
450a	1	Hu et al., 2009
30e	1	Hu et al., 2009
522	1	Hu et al., 2009
486-3p	1	Hu et al., 2009
658	1	Hu et al., 2009
523-3p	1	Hu et al., 2009
423-5p	1	Hu et al., 2009
491-5p	1	Hu et al., 2009
612	1	Hu et al., 2009
508-5p	1	Hu et al., 2009
193b*	1	Ishibashi et al., 2012
590-5p	1	Ishibashi et al., 2012
520a-3p	1	Ishibashi et al., 2012
518f	1	Ishibashi et al., 2012
525-5p	1	Ishibashi et al., 2012
451a	1	Jiang et al., 2015
17	1	Jiang et al., 2015
516	1	Jiang et al., 2015
135a	1	Jiang et al., 2015
96	1	Jiang et al., 2015
196	1	Jiang et al., 2015
362-3p	1	Jiang et al., 2015
496	1	Mayor-Lynn et al., 2011
431	1	Mayor-Lynn et al., 2011
720	1	Mayor-Lynn et al., 2011
654-3p	1	Mayor-Lynn et al., 2011
181d	1	Mayor-Lynn et al., 2011
145*	1	Mayor-Lynn et al., 2011
539	1	Mayor-Lynn et al., 2011
let-7e	1	Mayor-Lynn et al., 2011
495	1	Mayor-Lynn et al., 2011
let-7b	1	Noack et al., 2011
302*	1	Noack et al., 2011
104	1	Noack et al., 2011
128a	1	Noack et al., 2011
182*	1	Noack et al., 2011
133b	1	Noack et al., 2011
516a-5p	1	Wang, W. et al. 2012
2277	1	Wang, W. et al. 2012
524-3p	1	Wang, W. et al. 2012
192	1	Wang, W. et al. 2012
1301	1	Weedon-Fekjær al., 2014
223-3p	1	Weedon-Fekjær al., 2014
224-5p	1	Weedon-Fekjær al., 2014
151	1	Xu et al., 2014
31	1	Xu et al., 2014
17-3p	1	Xu et al., 2014
524	1	Xu et al., 2014
379	1	Xu et al., 2014
125b-1-3p	1	Zhang et al., 2015
355	1	Zhang et al., 2015
1469	1	Zhang et al., 2015
29a-3p	1	Zhang et al., 2015
200c	1	Zhang et al., 2015
744	1	Zhang et al., 2015
1826	1	Zhang et al., 2015
154*	1	Zhu et al., 2009
625	1	Zhu et al., 2009
150	1	Zhu et al., 2009
450	1	Zhu et al., 2009
374	1	Zhu et al., 2009
210	8	Betoni et al., 2013 (C), Enquobahrie et al., 2015 (C), Lalevée et al., 2014 (C), Lee et al., 2011 (C), Luo et al., 2014 (C), Muralimanoharan et al., 2012 (C), Xu et al., 2014 (C), Zhu et al., 2009 (C)
195	2	Bai et al., 2012 (C), Xu et al., 2014 (C)
34a	2	Doridot et al., 2014 (C), Sun et al., 2015 (C)
223	2	Enquobahrie et al., 2015 (C), Xu et al., 2014 (C)
126	2	Hong et al., 2014 (C), Yan et al., 2013 (C)
106a	2	Kumar et al., 2013 (C), Zhang et al., 2015 (C)
19b	2	Kumar et al., 2013 (C), Zhang et al., 2015 (C)
155	2	Li, X. et al. 2014 (C), Zhang et al., 2010 (C)
17	2	Wang, W. et al. 2012 (C), Xu et al., 2014 (C)
20a	2	Wang, W. et al. 2012 (C), Wang et al., 2014 (C)
20b	2	Wang, W. et al. 2012 (C), Zhang et al., 2015 (C)
518b	2	Xu et al., 2014 (C), Zhu et al., 2009 (C)
18a	2	Xu et al., 2014 (C), Zhu et al., 2009 (C)
411	2	Xu et al., 2014 (C), Zhu et al., 2009 (C)
363	2	Zhang et al., 2015 (C), Zhu et al., 2009 (C)
517a/b	1	Anton et al., 2015 (C)
517c	1	Anton et al., 2015 (C)
182*	1	Betoni et al., 2013 (C)
519d-3p	1	Ding et al., 2015 (C)
675	1	Gao et al., 2012 (C)
499a-5p	1	Hromadnikova et al., 2015b (C)
1-3p	1	Hromadnikova et al., 2015b (C)
26a-5p	1	Hromadnikova et al., 2015b (C)
103a-3p	1	Hromadnikova et al., 2015b (C)
145-5p	1	Hromadnikova et al., 2015b (C)
455-3P	1	Lalevée et al., 2014 (C)
455-5P	1	Lalevée et al., 2014 (C)
325	1	Lazar et al., 2012 (C)
125b-1-3p	1	Li, Q. et al. 2014 (C)
181a	1	Liu et al., 2012 (C)
378a-5p	1	Luo et al., 2012 (C)
30a-3p	1	Xu et al., 2014 (C)
524	1	Xu et al., 2014 (C)
17-3p	1	Xu et al., 2014 (C)
151	1	Xu et al., 2014 (C)
193b	1	Xu et al., 2014 (C)
214	1	Xu et al., 2014 (C)
218	1	Xu et al., 2014 (C)
379	1	Xu et al., 2014 (C)
519e-5p	1	Xu et al., 2014 (C)
19b1	1	Xu et al., 2014 (C)
92a1	1	Xu et al., 2014 (C)
18b	1	Zhang et al., 2015 (C)
92a	1	Zhang et al., 2015 (C)
152	1	Zhu et al., 2009 (C)
377	1	Zhu et al., 2009 (C)
542-3p	1	Zhu et al., 2009 (C)
101	1	Zou et al., 2014 (C)

[truncated: 3 more sheets: AllExactCirculationAll, AllExactAllMildSevere, Studies]
